# Supplementary material for: Perceptography unveils the causal contribution of inferior temporal cortex to visual perception
Source: Nat Commun. 2024 Apr 18;15:3347. doi: 10.1038/s41467-024-47356-8 (PMC11026389; doi:10.1038/s41467-024-47356-8)
Supplement: Supplementary file 4 — Source Data [file 41467_2024_47356_MOESM4_ESM.xlsx]

## Sheet: 2_a
Sp	average	standard error
1	0.0338163	0.0107
2	0.0326802	0.0068
3	0.029352	0.0057
4	0.0291891	0.0071
5	0.0371724	0.0164	0.0831264	0.034
6	0.0289829	0.0121	0.109509	0.0528
7	0.0401369	0.0085	0.137153	0.0514
8	0.0321184	0.0104	0.132506	0.0446
Ph
1	0.0514928	0.0136
2	0.05394	0.0091
3	0.0703953	0.0112
4	0.0544769	0.0127
5	0.0439988	0.0039	0.0828762	0.0156
6	0.0614342	0.0182	0.0945405	0.0135
7	0.0573087	0.0163	0.133928	0.0268
8	0.0650021	0.0157	0.17331	0.0377
5
6
7
8

## Sheet: 3_a
	Sp	Ph
Random	0.3053	0.3438
Random	0.3846	0.4
Random	0.4286	0.4286
Random	0.4375	0.4375
Random	0.5168	0.4937
Perceptography	0.8	0.75
Perceptography	0.777778	0.75
Perceptography	0.6	0.6
Perceptography	0.5	0.769231
Perceptography	0.714286	0.571429
Perceptography	0.666667	0.666667
Perceptography	0.571429	0.666667
Perceptography	0.75	0.666667
Perceptography	0.6	0.6
Perceptography	0.666667	0.86
Perceptography		0.5
Perceptography		0.57
Perceptography		0.72
Perceptography		1

## Sheet: 3_b
		Random							Perceptography
Sp	1	1.15924	1.17514	1.17576		Avg		1	1.13769	1.19516	0.162196		Avg
	0	0.198649	0.197567	0.184608		STD		0	0.0995695	0.255284	0.0252044		STD
Ph	1	1.00371	1.01402	1.01907	1.07451	Avg		1	0.973454	1.14424	0.388676	0.0591256	Avg
	0	0.000759541	0.00472053	0.00787316	0.0345336	STD		0	0.0731631	0.2278	0.10412	0.04885	STD

## Sheet: 3_c
	Sp	Ph
0	137.172	125.685
1	50.2142	161.576
2	35.3863	103.713
3	16.132	28.7897
4	6.44255	1.26216

## Sheet: 4_a
	Miss Rate	FA	Hit	stdFA	stdHit
Pool	0.165943	0.0812699	0.884669	0.0120995	0.01463
Perceptograms	0.0451613	0.710145	0.954839	0.021836	0.014238

## Sheet: 5_b
		average	std
SP	Low	0.135855	0.0332822
	High	0.488863	0.118976
PH	Low	0.225796	0.0437345
	High	0.43574	0.0856437

## Sheet: 5_c
		Low	High
	Sp	0.0916722	0.633419	Avg
		0.0705648	0.210055	STD
	Ph	0.115002	0.525155	Avg
		0.0549549	0.149757	STD

## Sheet: 5_e
	Low	High
Sp	0.0489288	0.00778555	Avg
	0.0132028	0.0020178	STD
Ph	0.126684	0.0331286	Avg
	0.0239335	0.008451	STD

## Sheet: 6_b
		P	M	A
	Ph	42.9671	38.7907	28.5224
		9.96328	10.7179	4.62025
		P	M	A
	SP	31.138	19.6748	20.2551
		11.9011	4.62098	13.104

## Sheet: 6_c
	P	M	A
Ph	55.75	74	93.5	Avg
	8.94777	6.67083	3.47611	STD
Sp	66	89.6667	100	AVG
	8.14453	3.84419	0	STD

[truncated: 1 more sheets: 6_d]
